# Supplementary material for: Reactivation of Varicella-Zoster Virus in Patients with Lung Cancer Receiving Immune Checkpoint Inhibitors: Retrospective Nationwide Population-Based Cohort Study from South Korea
Source: Cancers (Basel). 2024 Apr 14;16(8):1499. doi: 10.3390/cancers16081499 (PMC11048333; doi:10.3390/cancers16081499)
Supplement: Supplementary file 1 [file cancers-16-01499-s001.zip]

Archive with 1 entries (1 files):
- cancers-2877934-supplementary.pdf
